# Supplementary material for: Invasive Bacterial Infections of the Musculoskeletal and Central Nervous System during Pig Rearing: Detection Frequencies of Different Pathogens and Specific Streptococcus suis Genotypes
Source: Vet Sci. 2024 Jan 2;11(1):17. doi: 10.3390/vetsci11010017 (PMC10820919; doi:10.3390/vetsci11010017)
Supplement: Supplementary file 1 [file vetsci-11-00017-s001.zip]

Archive with 1 entries (1 files):
- vetsci-2734219-supplementary.pdf
